# Supplementary material for: Artificial Intelligence-Based Approach for Automated Gonad Volume Quantification Using Magnetic Resonance Imaging in Healthy Adolescents Across Puberty
Source: Diagnostics (Basel). 2026 Apr 30;16(9):1357. doi: 10.3390/diagnostics16091357 (PMC13163603; doi:10.3390/diagnostics16091357)
Supplement: Supplementary file 1 [file diagnostics-16-01357-s001.zip]

Archive with 1 entries (1 files):
- diagnostics-4220546-supplementary.pdf
